# Supplementary material for: Development of a Liquid Chromatography–Tandem Mass Spectrometry Method for Oxylipin Analysis and Its Application to Children’s Plasma
Source: Diagnostics (Basel). 2025 Jul 25;15(15):1870. doi: 10.3390/diagnostics15151870 (PMC12346067; doi:10.3390/diagnostics15151870)
Supplement: Supplementary file 1 [file diagnostics-15-01870-s001.zip]

Archive with 1 entries (1 files):
- diagnostics-3711254-supplementary.xlsx
