# Supplementary material for: Development of a Liquid Chromatography–Tandem Mass Spectrometry Method for Oxylipin Analysis and Its Application to Children’s Plasma
Source: Diagnostics (Basel). 2025 Jul 25;15(15):1870. doi: 10.3390/diagnostics15151870 (PMC12346067; doi:10.3390/diagnostics15151870)
Supplement: Supplementary file 1 [file diagnostics-15-01870-s001.zip › diagnostics-3711254-supplementary.xlsx]

## Sheet: Sheet1
Table S1: Concentrations of oxylipins and PUFAs for individual samples (ng/mL)
id	age (Y)	sex	Weight (Kg)	(±)12(13)-DiHOME	(±)9(10)-DiHOME	13(S)-HODE	9(S)-HODE	EPA	DHA	AA	LA
MC-001	10	Female	40.9	0.596533	1.69409	0.669794	1.20905	222.983	1335.99	2817.4	10496.2
MC-002	10	Female	36.5	0.178514	ND	ND	0.16074	427.834	2104.3	3914.2	12512
MC-003	10	Female	39	ND	ND	ND	ND	65.1351	694.081	1645.38	5176.12
MC-004	10	Female	29.7	0.807387	0.90773	ND	0.590009	84.8507	624.348	1975.93	4849.74
MC-006	10	Male	33.1	0.210785	0.763368	ND	0.128555	249.871	1439.99	2355.86	7765.24
MC-007	10	Male	27.7	1.98142	1.04078	0.193077	1.01566	80.7235	584.318	1635.42	5465.42
MC-009	10	Male	25.5	0.472682	1.12924	0.271216	0.396502	226.909	1033.75	1750.3	6824.12
MC-010	9	Male	24.2	0.603374	1.77228	1.19088	1.20225	257.151	2020.63	3125.63	14278
MC-011	10	Female	30.7	0.283373	1.25669	0.138049	0.177786	277.563	1725.92	2631.35	9286.97
MC-012	9	Male	30.9	0.196199	0.801651	0.288202	0.610484	175.697	1487.63	2709.8	6152.81
MC-013	10	Female	28	1.56076	0.772897	0.942019	1.42086	130.055	1229.6	1925.85	7234.78
MC-014	10	Female	39.6	0.957741	2.121	ND	0.76149	89.7471	765.191	1870.64	7405.43
MC-015	10	Male	31.3	0.992143	0.161719	ND	0.197551	232.337	1674.59	3788.55	14030.7
MC-016	10	Male	33	0.946074	0.849112	0.143127	0.108939	404.269	1400.13	1833.52	4907.51
MC-017	10	Female	54.8	0.474418	0.252693	ND	ND	80.2784	756.068	1913.12	8603.93
MC-019	10	Male	38.2	0.323162	1.27344	0.732711	0.265684	233.617	1307.66	2417.15	9229.83
MC-021	10	Female	36.9	0.378743	0.202975	ND	0.378824	305.11	1665.07	2539.07	7593.86
MC-022	10	Female	47.4	0.622838	0.201111	ND	0.167007	141.329	1413.71	2626.4	6975.94
MC-023	9	Male	38.9	2.13617	0.367012	0.593547	0.522857	206.096	988.07	1053.06	2065.9
MC-024	10	Male	30.3	0.796054	1.20065	0.203405	0.720838	91.5471	813.06	2356.5	6250.61
MC-027	10	Female	26.2	1.78282	1.17821	0.516025	0.601496	92.7942	822.465	1610.22	4722.6
MC-031	10	Male	48	1.10828	0.891193	0.112119	0.490042	269.539	1645.01	2020.86	7430.18
MC-036	10	Male	33.8	1.18091	0.864258	0.233331	1.91363	114.303	1088.72	1742.98	10439.1
MC-038	10	Male	37.5	0.595487	0.79528	0.413873	0.379714	236.989	1598.39	2184.71	6957.06
MC-039	10	Male	38	0.166164	0.12284	ND	ND	287.337	1571.93	1675.92	7745.71
MC-040	10	Female	30.5	0.174309	0.154577	0.104404	1.31564	177.953	1329.48	2251.4	9061.41
MC-041	10	Male	30	0.55525	0.730754	0.650755	4.65703	223.464	1494.68	2769.65	10904.7
MC-042	10	Female	31.5	0.425976	0.323447	0.232014	0.0748242	185.469	1344.47	2534.88	5953.03
MC-048	10	Male	38.2	1.08755	0.726042	0.186155	0.919102	683.469	2674.61	2024.85	7529.46
MC-049	10	Female	35	0.288995	0.176209	ND	0.414503	178.798	1155.69	1358.34	6084.95
MC-051	9	Female	28.1	0.722652	0.307366	ND	0.597007	146.317	937.267	1227.79	5235.09
MC-052	10	Male	31.3	0.740964	0.573296	ND	0.781123	160.907	1357.71	2732.36	8157.59
MC-053	9	Male	27.4	ND	0.125181	ND	0.237153	211.715	1187.32	1656.61	4349.07
MC-054	9	Male	28	0.15344	0.260825	0.149545	0.243032	766.867	2594.82	3926.93	11558.4
MC-060	9	Male	29.7	1.26605	0.83197	0.115101	0.10245	144.35	775.065	1420.64	4370.73
MC-061	10	Male	28.7	0.273028	0.443171	ND	0.66743	62.3155	697.912	1469.59	3533.72
MC-065	10	Male	44	0.162575	0.14159	ND	0.0653843	59.338	835.599	1536.5	4984.57
MC-066	10	Female	30	0.214054	0.344331	0.10224	0.545428	123.84	912.189	1302.03	6185.02
MC-067	9	Male	30	0.645241	8.38321	0.362723	1.34185	400.114	1418.34	1927.66	14126.8
MC-068	9	Male	25.3	0.159705	0.349193	ND	0.0924243	169.375	784.621	2124.22	5243.47
MC-069	9	Female	28.8	0.624884	0.941556	ND	0.239759	320.257	1671.84	3094.83	10703.3
MC-070	10	Female	37.8	0.232215	0.492415	ND	0.404734	181.339	1310.71	1935.97	6138.94
MC-071	9	Male	33.6	ND	0.146666	ND	0.420407	96.5393	768.59	1737.66	3707.32
MC-072	9	Female	22.3	0.816441	0.467138	0.118332	1.65151	246.993	1269.99	4290.29	10045.8
MC-073	9	Male	25	0.236495	0.410783	0.300809	0.640079	72.7292	469.722	2339.56	3377.09
MC-075	10	Male	37	0.260489	0.138484	ND	0.267664	245.558	1115.83	2209.49	5187.33
MC-076	10	Female	32.8	0.55908	0.296834	ND	0.125495	432.661	2093.48	2443.71	5984.11
MC-078	10	Female	40	0.342269	0.889016	0.571337	ND	222.9	1341.08	2469.4	6374.28
MC-079	10	Female	34.8	1.36961	0.805261	0.714864	0.575048	116.758	746.357	2294.72	5627.2
MC-080	10	Male	25.4	0.703039	0.836728	0.118037	0.54472	110.357	699.893	1352.42	4831.86
MC-081	10	Male	41.1	0.449328	0.177405	ND	0.123291	61.0837	422.649	1359.09	2912.61
MC-083	10	Male	24	3.79154	1.2628	ND	0.467882	214.515	1160.78	2372.39	9947.46
MC-084	10	Male	35.2	0.404536	0.10641	0.180401	0.180204	427.373	818.163	1790.33	4849.9
MC-086	10	Male	34	0.596149	ND	ND	ND	177.79	856.769	2202.6	4996.87
MC-087	10	Male	46.2	0.713946	0.410619	0.132692	0.712772	151.616	716.906	2752.47	7757.29
MC-088	10	Female	22	0.700384	0.213856	0.118363	1.14041	103.908	484.384	2112.92	6353.35
MC-089	11	Female	32.5	0.943432	1.19267	0.579807	0.670173	74.3993	495.478	1126.65	4533.54
MC-090	9	Male	26.5	0.373842	1.29347	1.074	0.949737	118.028	626.508	1748.01	9169.95
MC-091	9	Female	27.7	ND	0.228894	0.310313	0.0776667	113.865	1169.9	2737.38	8544.36
MC-092	10	Female	39	ND	0.128409	ND	0.127693	87.7022	553.667	2028.31	7230.93
MC-093	10	Female	40	0.352999	ND	0.116717	ND	169.252	1087.22	1984.52	7149.55
MC-095	10	Female	34.5	0.463094	ND	0.104207	0.926038	118.792	684.317	2065.32	5066.78
MC-096	11	Female	38.5	1.07312	1.0582	1.48219	1.41063	144.561	977.349	1812.09	5768.42
MC-097	10	Female	40.5	ND	1.05571	0.780724	0.301509	297.276	1203.63	3582.94	9648.4
MC-099	10	Female	31	0.503027	1.64431	0.26966	0.0711432	170.259	948.874	2561.22	11291.6
MC-101	10	Male	40.5	0.132501	0.24444	ND	ND	383.237	1196.86	2705.9	7092.25
MC-102	10	Male	33	0.119294	0.207011	ND	ND	205.589	925.54	2102.39	4465.12
MC-103	11	Male	30.5	0.12994	0.112881	ND	ND	206.556	681.809	1659.57	2917.89
MC-105	9	Male	35.6	ND	0.103885	0.213673	0.103398	72.6218	697.268	1730.51	4026.64
MC-106	10	Female	34	0.139131	0.377704	0.107249	ND	217.617	954.772	2461.91	7569.03
MC-107	10	Female	31	0.268403	0.205292	0.132917	0.620936	202.81	748.43	1727.71	4668.17
MC-108	10	Male	39.5	0.666257	2.34772	0.433828	0.346143	181.629	637.877	1450.94	6346.59
MC-109	10	Female	27	0.33779	0.159477	ND	1.25649	168.262	729.225	1665.17	5069.94
MC-110	10	Female	30.4	0.559196	1.32196	0.184189	0.0618224	155.025	778.731	1759.87	5406.77
MC-111	10	Female	34	ND	ND	0.123868	0.17583	239.043	1028.43	1505.46	4935.65
MC-112	11	Female	45.8	0.442961	0.397613	ND	0.142657	175.114	753.593	1437.75	4652.71
MC-113	10	Male	44	0.328603	0.885936	0.134006	0.217454	121.847	548.705	1635.87	4472.08
MC-114	9	Female	44.7	ND	ND	ND	0.121836	92.8508	662.452	1633.16	4221.69
MC-115	10	Female	31	2.46175	2.23624	1.57097	1.63101	130.723	652.305	2237.17	10133.7
MC-116	10	Male	30.3	0.309525	0.297486	0.118962	0.15059	147.375	923.885	2186.72	5082.2
MC-117	10	Male	19.4	0.452194	0.625639	ND	2.76505	448.374	2110.24	2838.36	8037.39
MC-119	9	Male	34.5	0.464286	1.26496	0.221101	0.946857	61.7658	742.057	2025.23	8582.59
MC-120	9	Female	24.8	0.464794	0.218716	0.248781	0.654378	164.925	1100.64	2176.49	5090.03
MC-121	10	Male	29.9	1.75284	1.11486	0.355274	0.103173	81.3636	483.808	1256.04	3812.01
MC-122	9	Male	39.1	0.223733	1.37315	0.313617	0.734272	202.847	765.188	2189.47	5507.78
MC-123	9	Female	22.4	0.740856	0.756568	ND	0.178296	194.798	883.898	1198.07	7060.25
MC-125	9	Male	28.2	ND	0.157354	ND	ND	130.937	1205.6	2747.13	8777.24
MC-126	9	Female	25.4	0.229264	0.226287	ND	0.665615	80.1147	648.674	2031.33	8644.81
MC-127	9	Male	27.6	1.15921	1.13975	0.498229	0.58539	161.51	794.265	2228.02	6982.69
MC-128	9	Female	49	0.270316	ND	ND	0.129243	197.058	937.84	2342.31	4484.5
MC-129	9	Male	41.6	0.587077	0.340394	0.105554	0.102389	259.335	905.98	2597.5	4662.85
MC-131	10	Female	36.5	0.167326	0.400209	ND	0.260003	141.512	704.272	1853.04	6318.48
MC-133	10	Female	53	0.155219	0.848434	0.114529	ND	141.78	871.551	1987.05	5861.06
MC-134	10	Male	54.5	0.214826	0.418022	0.108871	0.309806	210.389	1231.74	2792.59	9576.55
MC-135	10	Female	25	1.72636	1.33606	1.07822	0.690821	113.309	872.203	2661.23	9067.73
MC-136	9	Male	30.2	4.04907	1.8984	0.228781	0.420842	94.9172	510.322	2126.73	4438.76
MC-137	9	Male	44	1.76494	1.52596	0.103637	0.443009	115.113	480.734	2152.9	5667.22
MC-138	10	Female	29.2	0.332703	0.250207	ND	0.345298	364.468	2037.67	3870.08	11233.7
MC-139	10	Male	32	0.478816	1.03757	0.296091	0.238643	113.361	906.699	2274.42	4231.22
MC-140	10	Male	28.1	0.128668	ND	0.106537	0.139457	167.049	907.381	2649.15	6960.78
MC-141	10	Male	31.1	0.798851	1.52441	ND	ND	145.771	1088.06	2012.99	6562.49
MC-142	9	Male	28.2	0.195657	0.216852	ND	ND	531.819	995.508	2479.15	3968.06
MC-144	10	Female	26	ND	0.329734	ND	ND	380.923	1535.55	4514.11	7217.02
MC-145	10	Male	24.8	ND	0.451408	0.2636	0.356498	300.412	1165	3051.11	5216.26
MC-146	9	Male	28	0.154993	0.190037	0.349248	ND	167.647	825.056	2840.22	4393.9
MC-147	10	Female	22.4	1.91362	0.406279	0.146082	1.15238	111.695	970.142	3647.61	8525.86
MC-148	10	Female	33.5	0.327824	0.817049	ND	0.187256	232.73	747.146	3887.09	5894.61
MC-149	10	Female	31.9	0.374995	ND	0.580939	ND	51.3682	414.766	1756.14	4431.35
MC-150	9	Female	23	0.135949	0.835397	0.933023	0.446192	227.363	1116.21	3716.14	9746
MC-151	9	Male	28.2	1.32991	1.27233	0.195821	2.36596	113.055	571.985	1638.67	4204.38
MC-152	10	Female	30.5	0.781381	0.639034	1.02708	0.906484	132.327	509.955	1980.17	4308.42
MC-153	10	Male	44.2	0.321617	0.604312	ND	0.379809	473.001	1462.47	3520.83	7421.92
MC-154	9	Male	31.8	0.567032	0.123566	ND	0.139763	126.816	790.983	2439.3	6432.34
MC-155	10	Female	38.1	ND	0.333708	ND	ND	245.572	1099.36	1808.5	3699.43
MC-156	9	Male	27.2	1.3329	1.03177	0.954015	0.648635	91.004	684.102	2990.06	4576.54
MC-157	9	Female	42.9	0.803419	0.38727	0.317053	1.01332	80.1834	689.527	1864.47	3641.08
MC-158	10	Female	63.9	0.45433	0.548707	ND	0.0718112	280.335	883.18	2967.78	5874.79
MC-159	10	Female	39.5	0.461932	2.7736	0.193163	0.324576	117.041	641.439	2126.19	6321.4
MC-160	9	Male	30	0.465691	0.213796	0.272581	0.416502	162.877	920.718	3005.02	7114.51
MC-161	9	Male	32	0.199932	ND	ND	0.273932	197.426	909.164	2359.8	4114.35
MC-162	10	Female	28.8	0.752998	0.287614	ND	0.751378	260.371	1672.71	5616.47	12007.3
MC-163	10	Male	48.4	0.869668	0.37135	0.531735	2.54452	147.641	1017.4	3012.02	8228.63
MC-164	9	Male	36.2	0.666643	0.163092	ND	0.770689	306.506	1183.02	3006.21	6322.03
MC-165	9	Male	26	0.257802	0.533064	0.158813	0.213111	112.512	542.064	2677.57	5814.47
MC-166	10	Female	31.5	0.404924	0.5343	1.28768	0.503743	210.997	650.934	1786.43	6168.65
MC-167	10	Male	26.3	0.340957	0.986873	0.17068	0.784384	180.195	1049.87	2121.66	5115.36
MC-168	10	Male	57.1	0.117149	0.102778	0.110654	0.349521	144.567	876.271	1964.69	6223.98
MC-169	11	Male	27	0.28586	0.333925	0.205024	0.47477	134.795	958.197	1630.82	7635.74
MC-170	10	Male	34.5	0.394063	0.603182	ND	0.0985329	106.037	345.355	1587.71	4547.49
MC-172	11	Female	41	ND	ND	ND	0.338179	218.935	835.33	2023.32	4864.82
MC-173	11	Male	53.8	ND	0.275759	0.105951	ND	366.634	1778.79	3115.23	10636.8
MC-174	10	Female	44.8	ND	0.134984	0.182368	0.0740706	159.64	1086.91	1757.53	7792.1
MC-176	10	Male	50.1	0.535754	0.223619	ND	0.0828069	116.526	770.561	1467.33	3836.75
MC-177	9	Female	29.5	0.25954	ND	0.347691	0.486088	287.653	1198.46	1899.58	4430.52
MC-178	9	Female	30	1.04673	1.82855	0.489271	1.89486	203.394	1202.65	1601.59	6784.89
MC-179	10	Female	35.1	0.434414	0.657455	0.610463	1.31657	288.255	1481.97	2197.39	7365.26
MC-180	12	Male	55.2	0.701746	1.19077	0.366562	0.365028	222.328	1438.33	2324.07	6909.74
MC-182	9	Female	28.5	1.73394	2.90135	0.866497	0.646149	132.897	882.541	1711.69	9086.27
MC-183	9	Female	34.3	0.261846	0.859966	ND	0.286449	157.522	1524.62	2851.11	7314.21
MC-184	10	Female	33	0.111422	0.258186	ND	ND	235.454	1361.54	2063.39	8440.19
MC-185	11	Male	38.9	0.289456	0.240323	ND	0.899909	86.9877	931.882	1651.52	4942.3
MC-186	11	Female	42.2	0.594358	1.06118	ND	0.658983	108.494	654.233	832.911	4176.31
MC-187	11	Female	34.4	0.5044	0.615488	0.124698	0.167649	129.822	783.697	1594.51	5753.08
MC-188	11	Male	34.8	0.136527	0.480869	ND	ND	265.618	1853.96	2242.99	9569.86
MC-190	9	Male	26	1.05727	0.805317	0.229765	0.927378	238.403	1453.04	2716.51	11110.5
MC-191	10	Male	31.5	0.602208	0.131831	ND	0.518959	50.5704	426.062	1201.25	3081.48
MC-192	9	Male	31.8	0.164752	ND	0.103678	ND	67.343	414.646	1139.33	4421.44
MC-193	10	Female	37.3	0.172617	0.101444	ND	0.131104	114.889	678.271	1560.46	4953.74
MC-194	9	Male	24	0.255517	0.157116	ND	ND	289.251	1590.54	2458.13	9894.09
MC-195	9	Female	40	0.737685	1.21672	0.168412	0.228376	130.501	1371.31	2447.84	13003.9
MC-197	12	Male	41	0.378217	0.614894	0.215569	0.154504	82.2691	844.157	1465.73	6022.35
MC-199	9	Male	44.3	0.181208	0.250303	ND	0.0544149	78.5697	533.124	1423.17	4212.82
MC-200	9	Male	26	0.617668	0.289399	ND	0.250094	277.472	1549.82	3895.93	7925.23
MC-201	12	Female	32.8	0.838378	0.153631	ND	0.844744	181.865	1011.98	4244.84	11280.7
MC-202	12	Male	49	0.136571	0.240496	0.117127	0.072779	169.786	1137.67	3903.38	8906.12
MC-203	12	Male	43.6	0.521844	0.199942	ND	0.351515	150.729	1086.22	2822.88	4127.2
MC-204	12	Female	32.2	1.12485	0.376758	ND	0.0815515	81.8926	654.935	1628.49	4109.66
MC-205	11	Female	47.5	0.292425	ND	ND	ND	65.962	471.57	1864.35	3136.4
MC-206	12	Male	36.5	0.155004	1.02394	ND	0.573168	621.864	1743.25	3257.01	11784.6
MC-207	11	Male	49.5	0.695612	1.18285	0.211716	2.06541	333.691	1339.48	4561.87	8820.81
MC-208	10	Male	24.5	0.535355	0.767181	ND	0.103099	221.973	1111.97	2606.9	4891.07
MC-209	12	Male	48	ND	0.320798	ND	ND	281.024	1266.7	4757.5	8271.19
MC-210	12	Female	46.5	0.204947	0.462116	0.100355	0.359046	199.918	923.728	2267.44	5866.48
MC-211	12	Male	71	0.502768	0.799697	ND	0.463085	397.936	1213.29	2675.6	10670.8
MC-212	12	Female	40.2	0.347756	1.22754	0.386875	0.738426	174.432	998.242	2117.33	7366.21
MC-214	11	Female	42	0.535816	0.197215	0.179646	0.666769	182.484	900.363	1998.59	6430.34
MC-215	12	Male	29.9	0.575222	0.173035	1.12174	0.388292	193.845	1170.62	2556.61	5465.17
MC-216	9	Male	31.2	0.554493	0.241268	ND	ND	129.715	1064.19	2052.63	6641.02
MC-217	12	Female	27.2	0.365128	0.176637	0.323447	0.187827	124.88	927.377	2098.36	4715.69
MC-218	12	Male	33	ND	ND	0.112071	0.476219	228.838	1135.79	3206.72	6847.76
MC-219	12	Female	52.2	ND	0.362494	ND	ND	386.347	1607.87	2396.21	5440.3
MC-220	12	Male	33.5	0.765452	0.279079	0.215458	0.100237	168.773	1028.61	2493.03	5719.29
MC-221	12	Male	37.5	0.499731	1.17327	0.476286	2.30669	184.193	1308.87	3469.68	11641.9
MC-223	12	Male	44	0.665123	1.89124	0.281293	0.66283	321.489	1034.83	1411.67	7034.82
MC-224	12	Female	45.4	0.202034	1.53491	0.48542	0.246195	122.547	824.739	2386.47	7245.25
MC-227	11	Male	35	2.60818	1.67583	3.17942	0.826157	264.098	1351.78	2573.82	5396.82
MC-228	12	Female	49.5	1.19947	0.752908	0.181334	0.559382	494.791	1852.21	4187.2	13475.7
MC-231	12	Female	42	0.809579	4.66365	1.05584	0.745306	373.48	1427.06	2460.99	10303.9
MC-232	12	Male	65.4	0.497487	0.293597	ND	ND	332.157	1684.95	4245.46	8668.58
MC-233	12	Female	42.2	0.878372	0.802345	0.145152	0.150187	148.306	737.355	1886.63	7252.97
MC-234	12	Female	45	ND	0.951239	ND	ND	242.303	1236.96	1926.2	6819.55
MC-235	11	Female	30	ND	ND	0.651209	0.0653082	458.477	1939.31	2133.11	3838.31
MC-236	11	Male	41.5	1.05224	1.80129	0.166616	0.145071	171.655	440.862	1546.38	2476.35
MC-237	11	Female	40.8	ND	0.490136	0.648484	0.490313	64.8043	552.061	1457.32	3631.29
MC-239	12	Female	44.5	ND	ND	ND	ND	111.761	760.582	2405.62	4970.48
MC-240	9	Female	32.9	0.660349	0.749723	0.923693	0.821965	245.709	1201.89	2416.17	8423.55
MC-241	11	Male	37.7	ND	0.285171	0.145637	0.335454	165.816	765.798	1370.15	4512.9
MC-242	11	Female	43	0.2202	0.113542	0.113362	ND	553.814	2307.45	4925.32	12009.2
MC-243	11	Male	42	0.584004	1.41789	0.138197	0.239398	248.459	1095.35	2291.58	8855.65
MC-244	11	Male	57.7	ND	ND	0.75421	0.148294	358.105	1319.7	2928.86	5952.94
MC-246	9	Female	27.5	0.845106	0.818874	0.709013	0.561575	144.243	1309.1	2679.08	9863.09
MC-247	9	Male	37	0.188662	0.40365	0.309531	0.115837	490.09	1927.6	3769.29	8504.71
MC-248	11	Female	40.5	0.573928	0.154122	0.16366	0.444778	106.506	781.494	1961.68	6892.35
MC-249	12	Male	40.8	1.14097	0.442277	0.140036	0.0525044	131.4	1319.92	2738.6	6071.7
MC-250	11	Male	41	0.390179	0.277867	ND	0.142025	153.079	1291.48	4415.66	11380.7
MC-251	11	Male	50.7	0.873994	0.498524	ND	0.14398	279.994	978.399	2671.46	6834.2
MC-252	11	Male	36	0.224343	ND	ND	0.0905015	94.8565	565.427	2724.73	4417.89
MC-253	12	Female	48.7	ND	0.256843	ND	ND	280.23	1255.8	3310.64	8438.29
MC-254	12	Female	47	0.947008	0.548786	0.13973	ND	90.4644	604.488	3246.49	4817.63
MC-255	12	Female	40.6	0.918021	3.67247	0.294014	0.727214	145.747	906.248	2323.71	7525.3
MC-256	12	Male	57.5	ND	ND	ND	0.246112	319.535	1284.79	2818.63	5292.27
MC-257	12	Female	43	1.02253	0.572418	0.260115	0.269502	109.512	510.815	1251.26	4257.25
MC-259	12	Male	42	0.337866	0.696691	ND	0.0895578	224.014	1289.47	2195.21	5787.09
MC-261	11	Male	41.5	1.10209	0.751524	ND	0.0512157	107.848	779.939	1833.01	5356.96
MC-262	12	Female	41.5	0.554689	1.54133	0.327304	1.31163	196.01	1517	3179.61	9417.35
MC-263	11	Male	43.8	0.354624	0.435284	0.332202	1.33433	79.0365	757.32	2090.93	5321.6
MC-264	12	Male	48.5	0.824676	0.445507	0.140886	0.467154	133.268	954.839	2984.29	8137.92
MC-265	11	Female	40.3	0.138884	0.151278	ND	0.0612775	180.307	1001.2	2320.49	5831.67
MC-266	12	Male	37	0.224767	0.387463	0.17511	0.782299	218.323	1564.72	3050.08	8455.09
MC-267	12	Female	35.5	0.24676	0.14397	ND	0.0759385	167.464	1246.5	2185.92	5065.97
MC-269	11	Male	45	0.243277	0.52088	0.245368	0.133961	107.739	763.124	1643.23	5045.65
MC-270	9	Male	34	0.316324	1.30216	0.149122	1.08819	81.3302	873.831	2079.09	6836.47
MC-271	9	Female	28.5	0.594804	2.12536	0.136016	0.399907	89.0976	868.425	2328.78	6866.31
MC-274	11	Female	49	0.37539	2.70609	ND	0.627045	160.155	1417.8	2689.16	11811.2
MC-275	12	Male	45.2	0.268637	0.629792	0.293908	0.303243	135.517	1463.72	2845.78	7875.92
MC-277	12	Male	48.2	2.89381	5.3183	2.77722	5.73189	780.587	3765.92	4917.13	19914.1
MC-280	12	Female	35.1	0.367031	0.324547	0.513317	0.630043	177.207	1387.01	2153.73	5406.73
MC-281	11	Female	32.2	0.516339	0.297639	0.706051	0.324614	166.426	1458.6	2103.63	6166.25
MC-282	12	Female	44.5	1.62363	2.3558	1.44696	1.68147	325.408	1555.27	1970.97	10420.5
MC-283	12	Female	32	0.27677	2.39287	0.265398	0.0625924	60.8889	1210.69	1978.27	8685.65
MC-285	12	Female	43.4	1.02065	0.683906	0.25538	0.556071	165.168	1700.03	1985.51	9515.16
MC-290	11	Male	53	0.230174	0.302007	ND	0.138297	115.791	882.636	2701.98	4621.35
MC-291	11	Male	34.2	1.24566	0.545848	ND	1.78505	51.5559	996.352	1695.77	6206.86
MC-294	12	Female	47.1	0.472951	0.813904	ND	0.201574	295.242	1428.88	2574.19	5016.69
MC-295	12	Female	33.5	0.696979	0.817112	0.411424	0.255694	71.794	1003.66	1469.04	6638.47
MC-296	10	Female	54.8	0.358791	1.00092	ND	0.136484	135.788	1480.61	2689.09	15662.1
MC-299	12	Female	70	1.02467	0.7241	0.23557	0.743901	157.607	1012.28	1960.19	4297.56
MC-300	12	Male	50	0.965237	0.991479	0.411173	0.777869	80.0951	662.924	1501.28	4763.21
MC-301	12	Male	41	ND	0.206355	ND	0.0529163	46.4215	685.843	1393.88	2610.89
MC-302	12	Male	34	0.191578	ND	ND	0.313668	44.611	261.9	882.6	2651.95
MC-303	12	Male	35	0.144843	0.333074	ND	0.426152	85.6843	500.23	1035.46	3698.73
MC-304	12	Male	41.5	0.851238	0.893204	ND	0.0734434	122.189	694.188	1208.26	2001.89
MC-305	12	Female	35	ND	0.14284	ND	0.053655	74.0028	446.649	846.501	1648.11
MC-306	12	Male	54.1	0.160543	0.11034	ND	0.149258	155.901	823.799	1744.43	4022.35
MC-307	12	Male	29	ND	ND	ND	0.0667306	49.993	424.98	906.69	2254.63
MC-308	12	Female	38	ND	0.259736	0.167871	0.0976417	61.4026	320.731	858.779	1805.71
MC-309	12	Female	47.2	0.789804	0.544228	0.246149	0.911969	53.3218	514.874	980.838	3378.43
MC-310	12	Female	54	ND	0.130912	ND	ND	56.496	447.185	1114.74	2571.95
MC-311	12	Male	50	0.738894	1.02368	1.13657	1.3616	127.979	641.037	1184.94	2103.84
MC-312	12	Male	44	0.110925	0.154017	ND	ND	48.3568	383.95	948.754	2391.64
MC-313	12	Male	41.2	ND	0.132022	0.160853	ND	131.419	831.755	1168.75	3486.38
MC-315	9	Male	37	ND	ND	ND	ND	93.3765	420.049	700.229	2437.66
MC-316	9	Female	22.8	ND	0.151816	ND	ND	172.342	539.124	1098.81	2258.07
MC-318	9	Female	29.2	0.138372	0.489927	ND	0.0871205	43.3919	369.055	913.067	2918.9
MC-319	9	Female	34	ND	0.399873	ND	ND	70.0257	400.774	696.749	2402.94
MC-320	10	Female	25	ND	0.161186	ND	0.0543876	71.8259	266.456	803.435	2508.51
MC-321	10	Male	44	0.384564	0.196874	0.247318	0.110869	27.9402	274.092	959.813	2273.88
MC-322	10	Female	30	ND	0.212006	ND	ND	132.577	828.114	988.406	3636.88
MC-323	10	Female	27.5	0.592242	ND	ND	ND	60.7014	571.429	1474.87	5311.37
MC-324	10	Female	28	ND	0.251515	0.158971	ND	97.5302	549.534	1697.08	3962.14
MC-325	9	Female	29.5	0.893868	0.339849	ND	0.270231	160.382	926.392	1763.2	4636.6
MC-326	10	Male	35.4	1.11857	0.343259	0.25136	0.195278	222.447	954.387	2568.1	6202.09
MC-327	9	Male	35.5	1.10431	0.829445	ND	0.185609	239.132	884.311	2019.65	7359.97
MC-328	9	Female	32	0.372268	0.439828	ND	ND	41.3627	443.863	1353.31	4040.69
MC-329	10	Male	33	0.241594	0.997781	0.635955	0.518774	814.577	2950.08	3666.2	16156
MC-330	9	Female	37.4	ND	ND	0.440642	0.377983	174.642	1102.08	1858.28	7076.28
MC-332	10	Female	36	0.763828	1.43295	0.284029	0.157107	395.019	1350.57	2562.33	11691.1
MC-333	10	Male	36.5	0.611651	0.471558	ND	0.449992	251.296	838.43	2346.67	4008.64
MC-334	10	Male	28.8	ND	0.651718	ND	0.169045	103.361	397.865	1593.87	4565.95
MC-335	10	Female	37.3	ND	0.245633	ND	0.177548	184.414	1124.63	2715.56	11065.2
MC-336	9	Male	26.3	ND	ND	ND	ND	116.724	760.122	1288.31	4715.3
MC-337	9	Female	27	0.392345	1.12461	0.144158	0.626958	121.719	649.856	1597.59	6037.84
MC-339	9	Female	32	0.164038	0.411967	ND	0.409526	123.71	798.587	1647.17	8561.81
MC-340	9	Male	33.5	ND	0.228086	0.197925	0.0516271	266.111	1163.03	2629.82	14949.9
MC-341	9	Male	47.8	0.118724	ND	0.461888	0.0938236	574.423	2240.73	2446.38	4297.3
MC-342	11	Female	32.2	0.472179	0.185088	0.276473	0.299777	178.59	983.573	1441.47	6934.84
MC-343	10	Male	24.2	ND	0.44054	ND	0.23933	78.196	718.332	1790.23	5420.8
MC-344	9	Male	28	1.36389	0.372884	ND	0.554948	629.906	2057.14	3918.03	15517.3
MC-345	9	Female	36.6	0.285417	0.194327	0.210403	0.491695	194.404	1216.89	2909.58	8327.4
MC-346	9	Male	27	2.2283	0.68332	0.780177	1.61058	63.5323	419.144	1086.45	2800.56
MC-347	9	Female	26.3	0.84845	0.97052	0.253515	0.543795	227.198	1285.63	2076.41	11274.8
MC-348	9	Male	36	0.754926	0.792543	0.546799	1.56792	302.275	831.411	2485.12	9199.6
MC-349	9	Female	27.8	0.130396	0.506826	ND	ND	82.3198	720.205	2069.44	5702.49
MC-350	9	Male	48	0.728227	0.122669	0.1671	0.529052	380.076	1569.3	3420.72	10195.7
MC-351	10	Female	40.9	0.252973	0.132057	0.116884	0.0776364	372.967	1228.24	1712.14	8187.43
MC-353	10	Female	31.8	0.561443	0.216709	ND	0.192563	70.4875	615.758	1341.1	4174.86
MC-354	10	Female	37	0.942867	0.852935	0.143067	1.62057	59.0693	414.425	1087.69	3898.53
MC-355	10	Male	27.5	0.409284	0.310923	0.317787	0.123837	75.1156	438.948	941.899	2796.3
MC-356	9	Female	31	2.07914	4.53809	5.87306	5.57246	146.942	839.564	1810.69	5743.46
MC-357	9	Female	30.3	0.235478	0.320208	0.560108	0.573763	224.664	1104.95	1932.63	6000.57
MC-358	9	Female	29.2	0.26319	0.227839	0.528654	0.840983	152.7	1097.24	2207.58	5985.42
MC-359	10	Male	26.5	0.477211	0.703301	0.258109	0.508186	77.9898	493.494	1593.5	4710.91
MC-360	9	Male	26	0.135962	0.130796	0.124791	0.303655	100.831	504.824	1953.78	4583.49
MC-363	9	Male	39.6	0.536165	1.25668	0.35838	1.75643	284.859	925.999	1492.37	9819.84
MC-364	10	Female	36.5	0.500905	ND	0.61973	0.443548	165.009	1057.66	2409.65	10595.8
MC-365	9	Male	29.8	0.317748	0.101225	0.449697	1.13189	144.538	922.249	1442.38	5396.91
MC-366	9	Male	22.9	0.704596	0.118058	0.312929	0.956482	212.049	1163.9	2012.74	7998.18
MC-367	9	Male	29	0.215004	0.150331	ND	0.399886	138.212	774.66	991.129	4154.03
MC-370	10	Female	29	3.61122	4.87256	1.05203	1.53694	167.321	1403.83	3536.19	11087.7
MC-371	9	Female	33.5	0.229997	0.404037	ND	0.309195	100.848	693.792	1997.68	3232.09
MC-372	10	Female	27	0.598197	0.43261	0.137928	1.7118	81.7316	707.715	1931.48	6994.74
MC-373	10	Male	41.5	ND	0.108005	ND	0.5186	211.425	1534.54	2248.36	8276.12
MC-374	10	Male	32.2	ND	ND	0.187374	ND	1427.34	3387.97	2354.9	4888.44
MC-375	9	Female	24	ND	ND	ND	0.482309	664.461	2086.27	3507.91	7121.46
MC-377	10	Male	29	ND	0.361401	ND	0.0741903	75.9995	862.81	2084.91	5172.27
MC-378	10	Male	27.8	0.440225	1.22915	0.899821	0.858505	89.671	533.474	1696.95	4925.3
MC-379	10	Female	17.5	ND	ND	ND	0.143872	83.803	584.092	2560.01	3369.35
MC-380	9	Male	30.2	0.141187	0.520621	ND	ND	79.8267	725.058	3160.24	2329.42
MC-381	9	Female	39.5	1.19304	1.83711	0.22782	0.849857	103.226	556.328	1071.91	4191.95
MC-382	9	Female	28.9	0.474227	1.19471	0.161517	0.3873	114.949	1032.66	2089.81	7926.39
MC-383	9	Female	28	0.286511	0.349978	0.10517	0.196413	124.052	827.69	2085.58	9411.48
MC-384	9	Male	28	0.914624	0.196607	0.211728	0.364716	68.9257	788.811	1942.18	4880.04
MC-385	9	Male	44	0.630244	0.182051	ND	0.158037	227.497	1050.05	2626.87	7925.96
MC-386	9	Female	26.3	ND	0.114793	1.13048	0.178436	154.226	763.979	2174.68	3609.54
MC-388	10	Female	27.8	0.458198	0.180507	0.249955	0.073568	152.325	1249.23	3079.14	9511.95
MC-390	10	Male	28	0.151609	ND	ND	0.477104	169.909	820.622	2667.01	6981.67
MC-391	10	Female	40	1.68087	0.641652	ND	0.30406	88.3079	573.034	1533.09	6713.12
MC-392	9	Female	32.6	ND	0.290269	ND	0.311446	322.444	855.063	2469.36	3349.98
MC-393	9	Male	43	ND	0.883388	0.27695	ND	463.548	1879.59	2667.93	7701.27
MC-394	9	Male	27	0.113909	ND	ND	ND	65.2386	1122.36	2735.98	5367.96
MC-395	9	Male	33.5	ND	ND	ND	0.0927534	97.6074	833.705	1599.54	2894.52
MC-396	9	Male	27.6	0.956757	0.35527	0.27248	0.0564266	46.6949	409.612	1252.98	5477.14
MC-397	10	Female	51	ND	0.117099	0.219577	ND	99.077	918.284	2596.08	7733.41
MC-398	9	Female	22.8	1.32013	1.55629	0.363413	0.411357	52.8697	394.043	1645.97	4387.03
MC-399	9	Male	29.9	1.47402	0.343098	0.81734	0.137599	94.6305	627.953	2469.67	6843.78
MC-400	9	Female	22.2	0.167544	0.193869	0.168107	0.123927	88.6396	752.421	2080.52	5825.6
MC-401	9	Male	26.8	0.206656	ND	ND	0.102655	305.204	1779.56	2783.9	7588.67
MC-402	9	Female	28.5	0.589702	0.268361	0.121183	0.622552	93.879	713.475	1908.16	3563.88
MC-404	9	Male	30	0.341253	0.219297	0.201306	0.0848089	359.327	1287.11	2290.87	4868.96
MC-405	10	Male	32.5	0.426213	0.510448	ND	0.294195	79.1574	811.626	1683.58	4892.58
MC-406	9	Female	29	0.8891	0.860373	0.190205	0.351286	139.517	853.939	2378.99	4976.28
MC-407	9	Male	24.4	0.405847	0.211628	ND	0.692184	422.386	1583.07	3173.88	5744.15
MC-409	9	Male	32	0.460022	1.01653	0.183178	0.216894	102.804	609.657	1917.8	4773.75
MC-410	9	Male	29.5	0.254796	0.828138	0.244137	0.138656	137.142	974.317	3134.95	6413.97
MC-411	9	Male	32.2	1.78208	1.02178	ND	0.493028	148.829	1226.84	2994.06	8666
MC-412	9	Male	28.5	0.591157	0.272478	0.393543	0.221493	196.767	746.07	1589.57	4780.17
MC-413	10	Male	51	ND	0.347565	ND	0.195434	294.037	846.387	2419.39	3346.38
MC-414	9	Male	28.4	1.18536	1.91833	0.930634	1.71735	258.581	1512.24	2100.83	6896.27
MC-416	9	Female	28.9	0.496419	0.96056	0.293501	0.524014	776.87	2592.25	3790.89	14348.1
MC-417	9	Male	34	ND	0.12254	ND	0.0707287	426.448	2313.07	2898.57	6042.49
MC-419	10	Female	36.8	0.401287	0.755073	0.436215	0.790489	132.415	795.4	2057.77	8996.31
MC-420	10	Female	29	0.569337	0.468467	0.102568	1.33214	121.369	799.016	1324.21	3241.51
MC-421	11	Male	43	0.461137	0.178565	ND	0.104451	163.328	1409.5	2109.67	6859.37
MC-422	10	Male	52.8	1.84808	1.71888	ND	2.11365	230.095	1138.25	2769.92	9083.95
MC-423	10	Female	28.4	0.941653	ND	ND	0.979887	139.918	1183.87	2219.44	5509.91
MC-424	9	Male	43.7	0.358499	0.535523	ND	0.127055	391.471	2130.12	3681.87	13230.5
MC-426	10	Male	34.5	1.19662	0.787643	ND	0.110357	223.945	1159.73	2695.75	9758.46
MC-427	9	Female	30	0.97997	0.93254	0.435927	0.140193	114.236	1097.43	1887.61	4747.33
MC-428	10	Male	37	0.495065	0.481212	0.549815	0.319105	889.539	3377.24	3969.92	17273.9
MC-429	10	Female	33.6	0.209569	0.856655	ND	0.3371	104.683	1064.5	2557.05	7319.22
MC-433	10	Male	30.7	1.2881	1.06679	0.301966	0.726029	122.227	1360.89	2534.27	5404.27
MC-434	10	Male	38.5	3.53067	4.0759	1.73515	1.03081	114.78	924.094	1972.17	6449.43

## Sheet: Sheet2
Figure S1: Correlation of plasma oxylipins and PUFAs with blood test parameters in children
Box-and-whisker plots show the distribution of 9(S)-HODE, 13(S)-HODE, DHA, EPA, AA, and LA levels across different categories of blood test parameters, including hemoglobin (HGB), monocyte percentage (MONO), platelet count (PLT), hematocrit (HCT), white blood cell count (WBC), red blood cell count (RBC), and neutrophil percentage (NEUT). The data suggest potential associations in which oxylipins,…

## Sheet: Sheet3
	Figure S2: Extracted ion chromatogram of oxylipins and PUFAs
